# Supplementary material for: The Caribou (Rangifer tarandus) Genome
Source: Genes (Basel). 2019 Jul 17;10(7):540. doi: 10.3390/genes10070540 (PMC6678279; doi:10.3390/genes10070540)
Supplement: Supplementary file 1 [file genes-10-00540-s001.zip]

Archive with 9 entries (6 files):
- Supplementary_Files/
- Supplementary_Files/.DS_Store
- __MACOSX/
- __MACOSX/Supplementary_Files/
- __MACOSX/Supplementary_Files/._.DS_Store
- Supplementary_Files/SupplementaryFileS2_Boveine_Reindeer_alignment.pdf
- __MACOSX/Supplementary_Files/._SupplementaryFileS2_Boveine_Reindeer_alignment.pdf
- Supplementary_Files/SupplementaryFileS1_Bovine_caribou_ng100_10MB.seqOrder.xlsx
- __MACOSX/Supplementary_Files/._SupplementaryFileS1_Bovine_caribou_ng100_10MB.seqOrder.xlsx
