# Supplementary material for: The Caribou (Rangifer tarandus) Genome
Source: Genes (Basel). 2019 Jul 17;10(7):540. doi: 10.3390/genes10070540 (PMC6678279; doi:10.3390/genes10070540)
Supplement: Supplementary file 1 [file genes-10-00540-s001.zip › Supplementary_Files/SupplementaryFileS1_Bovine_caribou_ng100_10MB.seqOrder.xlsx]

## Sheet: Bovine_caribou_ng100_10MB.seqOr
Bovine Chromosome ID (Fig 1)	Caribou Scaffold ID	strand
Y	Sc247Nf_2936	-
Y	Sc247Nf_4510	+
Y	Sc247Nf_1451	-
Y	Sc247Nf_1700	-
Y	Sc247Nf_3910	-
Y	Sc247Nf_1015	+
X	Sc247Nf_191	+
X	Sc247Nf_2562	+
X	Sc247Nf_4571	-
X	Sc247Nf_1111	+
X	Sc247Nf_3907	-
X	Sc247Nf_3163	+
X	Sc247Nf_3494	-
X	Sc247Nf_716	+
X	Sc247Nf_2397	+
X	Sc247Nf_616	-
X	Sc247Nf_3	-
X	Sc247Nf_3908	-
X	Sc247Nf_4046	-
X	Sc247Nf_4075	+
X	Sc247Nf_2770	-
X	Sc247Nf_4428	+
X	Sc247Nf_1587	-
X	Sc247Nf_1039	-
X	Sc247Nf_1474	+
X	Sc247Nf_1598	+
X	Sc247Nf_2357	-
X	Sc247Nf_1210	+
X	Sc247Nf_1363	-
X	Sc247Nf_799	-
X	Sc247Nf_4272	+
X	Sc247Nf_3111	-
X	Sc247Nf_965	+
X	Sc247Nf_4051	-
X	Sc247Nf_1754	+
X	Sc247Nf_596	-
X	Sc247Nf_2390	+
X	Sc247Nf_890	+
X	Sc247Nf_4226	-
X	Sc247Nf_2586	+
X	Sc247Nf_2895	-
X	Sc247Nf_1928	+
X	Sc247Nf_4478	-
X	Sc247Nf_2375	+
X	Sc247Nf_931	-
X	Sc247Nf_1293	-
X	Sc247Nf_3184	-
X	Sc247Nf_89	+
X	Sc247Nf_3718	+
X	Sc247Nf_2994	+
X	Sc247Nf_2223	+
X	Sc247Nf_4228	-
X	Sc247Nf_2018	+
X	Sc247Nf_2662	+
X	Sc247Nf_3048	-
X	Sc247Nf_2128	-
X	Sc247Nf_3753	+
X	Sc247Nf_3212	+
X	Sc247Nf_2107	+
X	Sc247Nf_4672	+
X	Sc247Nf_1824	-
X	Sc247Nf_4505	+
X	Sc247Nf_2517	-
X	Sc247Nf_2395	+
X	Sc247Nf_3440	+
X	Sc247Nf_3424	-
X	Sc247Nf_260	+
X	Sc247Nf_1085	-
X	Sc247Nf_2391	+
X	Sc247Nf_4058	+
X	Sc247Nf_1104	-
X	Sc247Nf_2549	-
X	Sc247Nf_2816	+
X	Sc247Nf_1778	+
X	Sc247Nf_768	-
X	Sc247Nf_1890	-
X	Sc247Nf_4488	+
X	Sc247Nf_3996	+
X	Sc247Nf_2485	+
X	Sc247Nf_1155	+
X	Sc247Nf_1842	+
X	Sc247Nf_3855	+
X	Sc247Nf_3106	+
X	Sc247Nf_271	+
X	Sc247Nf_3327	-
X	Sc247Nf_915	+
X	Sc247Nf_1567	+
X	Sc247Nf_4243	-
X	Sc247Nf_395	-
X	Sc247Nf_325	-
X	Sc247Nf_3841	-
X	Sc247Nf_1	-
X	Sc247Nf_1458	-
X	Sc247Nf_2773	-
X	Sc247Nf_2802	+
X	Sc247Nf_4152	+
X	Sc247Nf_3971	-
X	Sc247Nf_3174	-
X	Sc247Nf_2547	+
X	Sc247Nf_3460	-
X	Sc247Nf_4493	+
X	Sc247Nf_4132	-
X	Sc247Nf_901	+
X	Sc247Nf_1912	+
X	Sc247Nf_3100	+
X	Sc247Nf_2472	-
X	Sc247Nf_3187	+
X	Sc247Nf_3828	-
X	Sc247Nf_4172	-
X	Sc247Nf_3549	-
X	Sc247Nf_4562	+
X	Sc247Nf_109	+
X	Sc247Nf_1052	+
X	Sc247Nf_2000	-
X	Sc247Nf_3736	+
X	Sc247Nf_1748	+
X	Sc247Nf_4246	+
X	Sc247Nf_3145	+
X	Sc247Nf_2007	-
X	Sc247Nf_1260	+
X	Sc247Nf_606	+
X	Sc247Nf_4156	-
X	Sc247Nf_1897	+
X	Sc247Nf_4622	+
X	Sc247Nf_3966	+
X	Sc247Nf_2438	-
X	Sc247Nf_4604	-
X	Sc247Nf_4355	+
X	Sc247Nf_3654	-
X	Sc247Nf_2414	-
X	Sc247Nf_2596	+
X	Sc247Nf_942	-
X	Sc247Nf_3079	+
X	Sc247Nf_3264	-
X	Sc247Nf_2255	+
X	Sc247Nf_4661	-
X	Sc247Nf_4127	+
X	Sc247Nf_53	+
X	Sc247Nf_1575	-
X	Sc247Nf_4101	-
X	Sc247Nf_3812	+
X	Sc247Nf_3704	-
X	Sc247Nf_2553	+
X	Sc247Nf_789	+
X	Sc247Nf_3993	-
X	Sc247Nf_3383	+
X	Sc247Nf_2435	+
X	Sc247Nf_2153	-
X	Sc247Nf_1369	-
X	Sc247Nf_1513	-
X	Sc247Nf_2367	+
X	Sc247Nf_3598	-
X	Sc247Nf_2084	-
X	Sc247Nf_299	-
X	Sc247Nf_1485	-
X	Sc247Nf_3602	-
X	Sc247Nf_2139	-
X	Sc247Nf_2950	+
X	Sc247Nf_3281	-
X	Sc247Nf_262	-
X	Sc247Nf_339	-
X	Sc247Nf_529	+
X	Sc247Nf_3141	-
X	Sc247Nf_1517	+
X	Sc247Nf_3513	+
X	Sc247Nf_1518	+
X	Sc247Nf_3601	+
X	Sc247Nf_834	-
X	Sc247Nf_269	+
X	Sc247Nf_25	+
X	Sc247Nf_1187	-
X	Sc247Nf_2506	+
X	Sc247Nf_4615	+
X	Sc247Nf_2481	+
X	Sc247Nf_1283	+
X	Sc247Nf_362	+
X	Sc247Nf_2086	+
X	Sc247Nf_3137	+
X	Sc247Nf_1703	-
X	Sc247Nf_495	+
X	Sc247Nf_3351	-
X	Sc247Nf_4227	+
X	Sc247Nf_2732	+
X	Sc247Nf_886	+
X	Sc247Nf_3722	-
X	Sc247Nf_4123	+
X	Sc247Nf_4577	-
X	Sc247Nf_4567	-
X	Sc247Nf_2267	-
X	Sc247Nf_1738	-
X	Sc247Nf_2289	-
X	Sc247Nf_3277	+
X	Sc247Nf_670	-
X	Sc247Nf_4525	-
X	Sc247Nf_2088	+
X	Sc247Nf_1761	-
X	Sc247Nf_524	-
X	Sc247Nf_4292	-
X	Sc247Nf_1676	-
X	Sc247Nf_2441	+
X	Sc247Nf_3262	+
X	Sc247Nf_2681	+
X	Sc247Nf_3857	+
X	Sc247Nf_1972	-
X	Sc247Nf_1746	-
X	Sc247Nf_1115	+
X	Sc247Nf_1423	-
X	Sc247Nf_1087	-
X	Sc247Nf_2753	+
X	Sc247Nf_1578	-
X	Sc247Nf_3238	-
X	Sc247Nf_3056	+
X	Sc247Nf_3904	-
X	Sc247Nf_1466	+
X	Sc247Nf_1116	-
X	Sc247Nf_4330	+
X	Sc247Nf_69	-
X	Sc247Nf_3249	-
X	Sc247Nf_929	-
X	Sc247Nf_4535	-
X	Sc247Nf_1007	+
X	Sc247Nf_790	-
X	Sc247Nf_2522	+
X	Sc247Nf_4446	-
X	Sc247Nf_1256	+
X	Sc247Nf_1444	-
X	Sc247Nf_3838	+
X	Sc247Nf_2163	-
X	Sc247Nf_2168	+
X	Sc247Nf_1298	-
X	Sc247Nf_3230	+
X	Sc247Nf_1263	-
X	Sc247Nf_354	-
X	Sc247Nf_3631	-
X	Sc247Nf_2642	+
X	Sc247Nf_1516	-
X	Sc247Nf_531	-
X	Sc247Nf_2796	-
X	Sc247Nf_4165	-
X	Sc247Nf_1373	+
X	Sc247Nf_464	+
X	Sc247Nf_1957	+
X	Sc247Nf_199	-
X	Sc247Nf_491	-
X	Sc247Nf_2860	+
X	Sc247Nf_1262	+
X	Sc247Nf_305	-
X	Sc247Nf_4465	-
X	Sc247Nf_2581	-
X	Sc247Nf_2431	-
X	Sc247Nf_3737	+
X	Sc247Nf_1409	+
X	Sc247Nf_4367	+
X	Sc247Nf_366	+
X	Sc247Nf_4648	-
X	Sc247Nf_3517	-
X	Sc247Nf_59	+
X	Sc247Nf_2190	-
X	Sc247Nf_4565	+
X	Sc247Nf_1491	-
X	Sc247Nf_3932	+
X	Sc247Nf_1382	+
X	Sc247Nf_1337	+
X	Sc247Nf_2785	+
X	Sc247Nf_4422	+
X	Sc247Nf_2372	-
X	Sc247Nf_2071	-
X	Sc247Nf_705	-
X	Sc247Nf_3302	+
X	Sc247Nf_1702	+
X	Sc247Nf_3999	+
X	Sc247Nf_3573	-
X	Sc247Nf_1645	+
X	Sc247Nf_4677	-
X	Sc247Nf_1893	-
X	Sc247Nf_2044	-
X	Sc247Nf_303	+
X	Sc247Nf_4033	+
X	Sc247Nf_487	-
X	Sc247Nf_4572	+
X	Sc247Nf_125	+
X	Sc247Nf_3949	+
X	Sc247Nf_1332	-
X	Sc247Nf_411	-
X	Sc247Nf_4002	+
X	Sc247Nf_1195	+
X	Sc247Nf_4546	+
X	Sc247Nf_3968	-
X	Sc247Nf_1845	+
X	Sc247Nf_3493	+
X	Sc247Nf_3171	+
X	Sc247Nf_2694	+
X	Sc247Nf_478	+
X	Sc247Nf_2411	-
X	Sc247Nf_3793	+
X	Sc247Nf_2381	-
X	Sc247Nf_1076	+
X	Sc247Nf_3877	-
X	Sc247Nf_3426	+
X	Sc247Nf_4685	+
X	Sc247Nf_2935	-
X	Sc247Nf_6	-
X	Sc247Nf_3845	+
X	Sc247Nf_842	+
29	Sc247Nf_4143	+
29	Sc247Nf_3153	-
29	Sc247Nf_3197	+
29	Sc247Nf_2036	-
29	Sc247Nf_3619	-
29	Sc247Nf_4375	-
29	Sc247Nf_3051	+
29	Sc247Nf_4491	-
29	Sc247Nf_2781	-
29	Sc247Nf_4167	-
29	Sc247Nf_4502	+
29	Sc247Nf_3701	-
29	Sc247Nf_3321	-
29	Sc247Nf_2722	-
29	Sc247Nf_243	+
29	Sc247Nf_1239	-
29	Sc247Nf_4338	+
29	Sc247Nf_2707	+
29	Sc247Nf_3417	+
29	Sc247Nf_645	+
29	Sc247Nf_1060	+
29	Sc247Nf_4328	+
29	Sc247Nf_902	+
29	Sc247Nf_1207	-
29	Sc247Nf_1794	-
29	Sc247Nf_1402	+
29	Sc247Nf_3136	+
29	Sc247Nf_3569	+
29	Sc247Nf_2877	+
29	Sc247Nf_3008	-
29	Sc247Nf_2683	-
29	Sc247Nf_1030	-
29	Sc247Nf_1171	+
29	Sc247Nf_2940	-
29	Sc247Nf_1857	-
29	Sc247Nf_3883	-
29	Sc247Nf_3663	+
29	Sc247Nf_730	+
29	Sc247Nf_2659	+
29	Sc247Nf_4452	-
29	Sc247Nf_847	-
29	Sc247Nf_569	+
29	Sc247Nf_1812	+
29	Sc247Nf_1675	+
29	Sc247Nf_1551	-
29	Sc247Nf_1343	+
29	Sc247Nf_652	+
29	Sc247Nf_3669	+
29	Sc247Nf_3674	-
29	Sc247Nf_2961	+
29	Sc247Nf_3835	-
29	Sc247Nf_2302	-
29	Sc247Nf_3138	+
29	Sc247Nf_4663	-
29	Sc247Nf_2650	-
29	Sc247Nf_3498	-
29	Sc247Nf_3097	-
29	Sc247Nf_2285	-
29	Sc247Nf_4606	+
29	Sc247Nf_2824	-
29	Sc247Nf_3988	-
29	Sc247Nf_1106	-
29	Sc247Nf_2978	+
29	Sc247Nf_4024	+
29	Sc247Nf_2823	+
29	Sc247Nf_1682	-
29	Sc247Nf_934	+
29	Sc247Nf_1742	+
29	Sc247Nf_49	-
29	Sc247Nf_2140	+
29	Sc247Nf_3001	+
29	Sc247Nf_651	-
29	Sc247Nf_2124	+
29	Sc247Nf_120	+
29	Sc247Nf_3507	+
29	Sc247Nf_2428	+
29	Sc247Nf_4508	+
29	Sc247Nf_814	+
29	Sc247Nf_1656	+
29	Sc247Nf_1787	-
29	Sc247Nf_405	+
29	Sc247Nf_1864	-
29	Sc247Nf_3352	+
29	Sc247Nf_3287	-
29	Sc247Nf_1088	-
29	Sc247Nf_281	-
29	Sc247Nf_2910	-
29	Sc247Nf_63	-
29	Sc247Nf_960	-
29	Sc247Nf_3242	-
29	Sc247Nf_1309	-
29	Sc247Nf_1297	+
29	Sc247Nf_1158	+
29	Sc247Nf_1862	+
29	Sc247Nf_1733	+
29	Sc247Nf_1932	+
29	Sc247Nf_4234	-
29	Sc247Nf_4426	+
29	Sc247Nf_439	+
29	Sc247Nf_4340	+
29	Sc247Nf_3528	+
29	Sc247Nf_309	+
29	Sc247Nf_1968	+
29	Sc247Nf_2278	+
29	Sc247Nf_2917	-
29	Sc247Nf_4459	+
29	Sc247Nf_98	+
29	Sc247Nf_1357	+
29	Sc247Nf_3754	-
29	Sc247Nf_1276	+
29	Sc247Nf_310	-
29	Sc247Nf_196	-
29	Sc247Nf_95	-
29	Sc247Nf_2804	-
29	Sc247Nf_863	-
29	Sc247Nf_287	+
29	Sc247Nf_2443	+
29	Sc247Nf_86	+
29	Sc247Nf_893	+
29	Sc247Nf_3343	+
29	Sc247Nf_3833	-
29	Sc247Nf_2741	+
29	Sc247Nf_3006	+
29	Sc247Nf_3596	+
29	Sc247Nf_3452	-
29	Sc247Nf_2998	+
29	Sc247Nf_2380	+
29	Sc247Nf_190	+
29	Sc247Nf_2731	+
29	Sc247Nf_2909	+
29	Sc247Nf_2389	+
29	Sc247Nf_3144	+
29	Sc247Nf_717	+
29	Sc247Nf_279	-
29	Sc247Nf_630	-
29	Sc247Nf_2868	+
29	Sc247Nf_2297	+
29	Sc247Nf_617	+
29	Sc247Nf_4113	-
29	Sc247Nf_3594	-
29	Sc247Nf_2378	-
29	Sc247Nf_499	+
29	Sc247Nf_1054	-
29	Sc247Nf_1921	-
29	Sc247Nf_1415	-
29	Sc247Nf_3618	-
29	Sc247Nf_2247	-
29	Sc247Nf_2532	-
29	Sc247Nf_3958	+
29	Sc247Nf_210	-
29	Sc247Nf_794	-
29	Sc247Nf_1792	-
29	Sc247Nf_1837	+
29	Sc247Nf_2157	+
29	Sc247Nf_3118	-
29	Sc247Nf_1550	-
29	Sc247Nf_2980	-
29	Sc247Nf_2402	-
29	Sc247Nf_3259	-
29	Sc247Nf_3135	+
29	Sc247Nf_3311	+
29	Sc247Nf_4518	+
29	Sc247Nf_4366	-
29	Sc247Nf_2027	+
29	Sc247Nf_1628	-
29	Sc247Nf_4439	+
29	Sc247Nf_4008	-
29	Sc247Nf_4372	+
29	Sc247Nf_1013	-
29	Sc247Nf_1404	-
29	Sc247Nf_3875	-
29	Sc247Nf_3414	+
29	Sc247Nf_160	+
29	Sc247Nf_2158	+
29	Sc247Nf_4224	+
29	Sc247Nf_1435	-
29	Sc247Nf_1745	-
29	Sc247Nf_45	+
29	Sc247Nf_2062	-
29	Sc247Nf_1107	+
29	Sc247Nf_2550	+
29	Sc247Nf_2249	-
29	Sc247Nf_539	-
29	Sc247Nf_2200	+
29	Sc247Nf_2237	-
29	Sc247Nf_1395	-
29	Sc247Nf_2499	+
29	Sc247Nf_3024	+
29	Sc247Nf_3151	+
28	Sc247Nf_2326	-
28	Sc247Nf_1714	-
28	Sc247Nf_4222	-
28	Sc247Nf_1627	-
28	Sc247Nf_2332	-
28	Sc247Nf_522	+
28	Sc247Nf_3017	+
28	Sc247Nf_31	-
28	Sc247Nf_2928	+
28	Sc247Nf_2470	-
28	Sc247Nf_1022	-
28	Sc247Nf_417	+
28	Sc247Nf_3591	-
28	Sc247Nf_1934	-
28	Sc247Nf_2721	+
28	Sc247Nf_3682	-
28	Sc247Nf_1002	+
28	Sc247Nf_248	+
28	Sc247Nf_483	+
28	Sc247Nf_4377	+
28	Sc247Nf_1438	-
28	Sc247Nf_1454	+
28	Sc247Nf_4483	+
28	Sc247Nf_1604	+
28	Sc247Nf_3196	-
28	Sc247Nf_1796	-
28	Sc247Nf_484	+
28	Sc247Nf_1849	-
28	Sc247Nf_806	+
28	Sc247Nf_3086	+
28	Sc247Nf_1553	+
28	Sc247Nf_3750	+
28	Sc247Nf_939	-
28	Sc247Nf_3162	+
28	Sc247Nf_1347	+
28	Sc247Nf_2490	+
28	Sc247Nf_1129	-
28	Sc247Nf_4103	-
28	Sc247Nf_2417	-
28	Sc247Nf_3028	-
28	Sc247Nf_936	+
28	Sc247Nf_1225	-
28	Sc247Nf_3974	+
28	Sc247Nf_2271	-
28	Sc247Nf_1938	-
28	Sc247Nf_3150	-
28	Sc247Nf_1707	+
28	Sc247Nf_2873	-
28	Sc247Nf_1227	-
28	Sc247Nf_3442	-
28	Sc247Nf_619	-
28	Sc247Nf_810	+
28	Sc247Nf_1904	+
27	Sc247Nf_1121	-
27	Sc247Nf_3729	-
27	Sc247Nf_3864	-
27	Sc247Nf_4267	+
27	Sc247Nf_1082	+
27	Sc247Nf_1753	-
27	Sc247Nf_2119	-
27	Sc247Nf_725	+
27	Sc247Nf_2835	+
27	Sc247Nf_2863	-
27	Sc247Nf_4549	-
27	Sc247Nf_1833	+
27	Sc247Nf_2400	-
27	Sc247Nf_4050	-
27	Sc247Nf_2844	-
27	Sc247Nf_1843	-
27	Sc247Nf_2031	+
27	Sc247Nf_1992	-
27	Sc247Nf_426	+
27	Sc247Nf_434	-
27	Sc247Nf_2057	-
27	Sc247Nf_367	+
27	Sc247Nf_1991	-
27	Sc247Nf_2370	-
27	Sc247Nf_3380	+
27	Sc247Nf_3206	-
27	Sc247Nf_67	-
27	Sc247Nf_2065	-
27	Sc247Nf_1883	-
26	Sc247Nf_1817	+
26	Sc247Nf_970	+
26	Sc247Nf_3319	+
26	Sc247Nf_3015	+
26	Sc247Nf_3713	+
26	Sc247Nf_2303	-
26	Sc247Nf_4013	+
26	Sc247Nf_3060	-
26	Sc247Nf_2945	+
26	Sc247Nf_161	+
26	Sc247Nf_682	+
26	Sc247Nf_3236	-
26	Sc247Nf_3856	-
26	Sc247Nf_2245	+
26	Sc247Nf_3447	-
26	Sc247Nf_2418	-
26	Sc247Nf_1692	+
26	Sc247Nf_3537	-
26	Sc247Nf_3166	+
26	Sc247Nf_1896	-
26	Sc247Nf_3559	-
26	Sc247Nf_4022	-
26	Sc247Nf_3585	+
26	Sc247Nf_1523	-
26	Sc247Nf_4609	+
26	Sc247Nf_4087	+
26	Sc247Nf_1903	-
26	Sc247Nf_3815	-
26	Sc247Nf_4217	-
26	Sc247Nf_3167	-
26	Sc247Nf_4598	-
26	Sc247Nf_2141	-
26	Sc247Nf_3973	-
26	Sc247Nf_3486	+
26	Sc247Nf_2327	+
26	Sc247Nf_2943	-
26	Sc247Nf_1473	-
26	Sc247Nf_96	-
26	Sc247Nf_3037	-
26	Sc247Nf_3330	-
26	Sc247Nf_2066	-
26	Sc247Nf_463	-
26	Sc247Nf_2778	-
26	Sc247Nf_280	+
26	Sc247Nf_1354	-
26	Sc247Nf_144	-
26	Sc247Nf_2976	-
26	Sc247Nf_2573	-
26	Sc247Nf_4317	+
26	Sc247Nf_766	+
26	Sc247Nf_1747	-
26	Sc247Nf_4010	+
26	Sc247Nf_1411	-
26	Sc247Nf_274	-
26	Sc247Nf_1978	-
26	Sc247Nf_4620	-
26	Sc247Nf_913	-
26	Sc247Nf_3096	+
26	Sc247Nf_3687	+
26	Sc247Nf_24	+
26	Sc247Nf_4616	-
26	Sc247Nf_3732	+
26	Sc247Nf_361	+
26	Sc247Nf_3662	+
26	Sc247Nf_3918	+
26	Sc247Nf_1870	-
26	Sc247Nf_904	+
26	Sc247Nf_2069	-
25	Sc247Nf_4624	-
25	Sc247Nf_2576	-
25	Sc247Nf_4353	-
25	Sc247Nf_3392	+
25	Sc247Nf_1827	-
25	Sc247Nf_526	+
25	Sc247Nf_3780	+
25	Sc247Nf_4378	-
25	Sc247Nf_4627	-
25	Sc247Nf_2212	+
25	Sc247Nf_1547	-
25	Sc247Nf_2908	+
25	Sc247Nf_3749	+
25	Sc247Nf_732	-
25	Sc247Nf_1176	+
25	Sc247Nf_249	+
25	Sc247Nf_1486	+
25	Sc247Nf_4480	-
25	Sc247Nf_2262	+
25	Sc247Nf_2987	+
25	Sc247Nf_2483	+
25	Sc247Nf_436	+
25	Sc247Nf_3762	-
25	Sc247Nf_2054	-
25	Sc247Nf_1875	-
25	Sc247Nf_1832	-
25	Sc247Nf_1825	-
25	Sc247Nf_1322	-
25	Sc247Nf_656	-
25	Sc247Nf_3183	-
25	Sc247Nf_3986	-
25	Sc247Nf_2217	-
25	Sc247Nf_48	+
25	Sc247Nf_212	+
25	Sc247Nf_1526	+
25	Sc247Nf_4115	+
25	Sc247Nf_289	-
25	Sc247Nf_4095	+
25	Sc247Nf_591	+
25	Sc247Nf_3359	+
25	Sc247Nf_2619	+
25	Sc247Nf_4145	+
25	Sc247Nf_2345	+
25	Sc247Nf_1951	+
25	Sc247Nf_2432	+
25	Sc247Nf_769	+
25	Sc247Nf_4253	+
25	Sc247Nf_1693	+
25	Sc247Nf_194	-
25	Sc247Nf_2138	-
25	Sc247Nf_213	-
25	Sc247Nf_4528	+
25	Sc247Nf_2568	+
25	Sc247Nf_2317	+
25	Sc247Nf_2165	+
25	Sc247Nf_2025	+
25	Sc247Nf_4351	+
25	Sc247Nf_3448	+
25	Sc247Nf_459	+
25	Sc247Nf_4365	+
25	Sc247Nf_4651	-
25	Sc247Nf_2793	-
25	Sc247Nf_1243	+
25	Sc247Nf_2342	-
25	Sc247Nf_3139	-
25	Sc247Nf_1712	+
25	Sc247Nf_1133	+
25	Sc247Nf_1919	+
25	Sc247Nf_3532	+
25	Sc247Nf_2026	+
25	Sc247Nf_3021	+
25	Sc247Nf_326	-
25	Sc247Nf_264	-
25	Sc247Nf_4331	+
25	Sc247Nf_3114	-
25	Sc247Nf_419	+
25	Sc247Nf_2386	-
25	Sc247Nf_2346	+
25	Sc247Nf_4147	-
25	Sc247Nf_1785	-
25	Sc247Nf_2641	+
25	Sc247Nf_375	+
25	Sc247Nf_2113	+
25	Sc247Nf_1319	-
25	Sc247Nf_684	+
25	Sc247Nf_1192	+
25	Sc247Nf_3428	-
25	Sc247Nf_240	+
25	Sc247Nf_141	+
25	Sc247Nf_430	+
25	Sc247Nf_496	+
25	Sc247Nf_2328	-
25	Sc247Nf_4666	-
25	Sc247Nf_626	-
25	Sc247Nf_1432	-
25	Sc247Nf_229	+
25	Sc247Nf_3081	+
25	Sc247Nf_1774	+
25	Sc247Nf_1179	+
25	Sc247Nf_1739	+
25	Sc247Nf_2048	+
25	Sc247Nf_2892	+
25	Sc247Nf_1258	+
25	Sc247Nf_3011	+
25	Sc247Nf_3333	+
25	Sc247Nf_4399	-
25	Sc247Nf_2235	-
25	Sc247Nf_4229	-
25	Sc247Nf_4044	-
25	Sc247Nf_4608	-
25	Sc247Nf_140	-
25	Sc247Nf_1338	-
25	Sc247Nf_1191	-
25	Sc247Nf_1399	+
25	Sc247Nf_823	+
25	Sc247Nf_1047	+
25	Sc247Nf_2354	-
25	Sc247Nf_1757	-
25	Sc247Nf_3441	-
25	Sc247Nf_4017	-
25	Sc247Nf_2095	-
25	Sc247Nf_355	+
25	Sc247Nf_1646	-
25	Sc247Nf_854	-
25	Sc247Nf_3193	-
25	Sc247Nf_3073	-
25	Sc247Nf_1599	-
25	Sc247Nf_3614	-
25	Sc247Nf_1209	-
25	Sc247Nf_1958	+
25	Sc247Nf_2783	+
25	Sc247Nf_3107	+
25	Sc247Nf_2505	+
25	Sc247Nf_4578	+
25	Sc247Nf_1701	+
25	Sc247Nf_2449	-
25	Sc247Nf_2123	-
25	Sc247Nf_3387	-
25	Sc247Nf_3179	-
25	Sc247Nf_3860	-
25	Sc247Nf_3846	-
25	Sc247Nf_4318	+
25	Sc247Nf_701	+
25	Sc247Nf_3347	-
25	Sc247Nf_3358	-
25	Sc247Nf_2542	-
25	Sc247Nf_1226	-
25	Sc247Nf_3176	-
25	Sc247Nf_4669	-
25	Sc247Nf_2075	+
24	Sc247Nf_733	+
24	Sc247Nf_4048	-
24	Sc247Nf_1314	+
24	Sc247Nf_4133	+
24	Sc247Nf_3423	-
24	Sc247Nf_2902	+
24	Sc247Nf_471	+
24	Sc247Nf_4061	-
24	Sc247Nf_4275	-
24	Sc247Nf_577	-
24	Sc247Nf_134	-
24	Sc247Nf_3134	+
24	Sc247Nf_2878	-
24	Sc247Nf_296	+
24	Sc247Nf_389	-
24	Sc247Nf_2614	-
24	Sc247Nf_2045	+
24	Sc247Nf_4206	-
24	Sc247Nf_3774	-
24	Sc247Nf_3581	-
24	Sc247Nf_2948	-
24	Sc247Nf_1907	-
24	Sc247Nf_4644	-
24	Sc247Nf_51	+
24	Sc247Nf_765	+
24	Sc247Nf_1706	-
24	Sc247Nf_583	+
24	Sc247Nf_3034	+
24	Sc247Nf_735	-
24	Sc247Nf_607	+
24	Sc247Nf_4265	+
24	Sc247Nf_4513	+
24	Sc247Nf_861	+
24	Sc247Nf_2822	+
24	Sc247Nf_365	+
24	Sc247Nf_4368	+
24	Sc247Nf_1020	+
24	Sc247Nf_926	+
24	Sc247Nf_4182	-
24	Sc247Nf_1178	-
24	Sc247Nf_4481	+
24	Sc247Nf_1936	-
23	Sc247Nf_1264	+
23	Sc247Nf_357	+
23	Sc247Nf_2623	+
23	Sc247Nf_3924	-
23	Sc247Nf_1439	+
23	Sc247Nf_1743	+
23	Sc247Nf_3962	+
23	Sc247Nf_3691	+
23	Sc247Nf_2307	+
23	Sc247Nf_1003	-
23	Sc247Nf_2797	-
23	Sc247Nf_1798	+
23	Sc247Nf_2890	-
23	Sc247Nf_2574	+
23	Sc247Nf_55	+
23	Sc247Nf_2419	+
23	Sc247Nf_1044	-
23	Sc247Nf_1385	-
23	Sc247Nf_2420	+
23	Sc247Nf_2287	-
23	Sc247Nf_1538	+
23	Sc247Nf_601	+
23	Sc247Nf_3381	+
23	Sc247Nf_4194	-
23	Sc247Nf_286	-
23	Sc247Nf_1174	-
23	Sc247Nf_2244	-
23	Sc247Nf_400	-
23	Sc247Nf_106	-
23	Sc247Nf_4557	+
23	Sc247Nf_4527	+
23	Sc247Nf_282	-
23	Sc247Nf_2359	-
23	Sc247Nf_2906	+
23	Sc247Nf_2091	+
23	Sc247Nf_1721	+
23	Sc247Nf_2856	+
23	Sc247Nf_584	+
23	Sc247Nf_1051	-
23	Sc247Nf_2181	+
23	Sc247Nf_1931	-
23	Sc247Nf_707	+
23	Sc247Nf_4607	+
23	Sc247Nf_1789	+
23	Sc247Nf_110	+
23	Sc247Nf_2160	+
23	Sc247Nf_2692	+
23	Sc247Nf_3891	+
23	Sc247Nf_4668	-
23	Sc247Nf_1577	-
23	Sc247Nf_4041	-
23	Sc247Nf_4678	-
23	Sc247Nf_1911	-
23	Sc247Nf_4523	+
23	Sc247Nf_1255	+
23	Sc247Nf_1908	+
23	Sc247Nf_2016	+
23	Sc247Nf_4514	+
23	Sc247Nf_4531	+
23	Sc247Nf_2597	-
23	Sc247Nf_1872	+
23	Sc247Nf_4612	-
23	Sc247Nf_2676	-
23	Sc247Nf_1335	-
23	Sc247Nf_2811	+
23	Sc247Nf_2853	+
23	Sc247Nf_2857	+
23	Sc247Nf_3703	+
23	Sc247Nf_2444	-
23	Sc247Nf_3181	+
23	Sc247Nf_1772	+
23	Sc247Nf_3758	-
23	Sc247Nf_2979	+
23	Sc247Nf_4487	+
23	Sc247Nf_163	-
23	Sc247Nf_60	+
23	Sc247Nf_307	-
23	Sc247Nf_3119	+
23	Sc247Nf_2125	-
23	Sc247Nf_783	+
23	Sc247Nf_2248	+
23	Sc247Nf_551	-
23	Sc247Nf_1469	-
23	Sc247Nf_10	-
23	Sc247Nf_3217	-
23	Sc247Nf_2708	-
23	Sc247Nf_1472	-
23	Sc247Nf_2437	+
23	Sc247Nf_2067	-
23	Sc247Nf_180	+
22	Sc247Nf_3475	-
22	Sc247Nf_2473	-
22	Sc247Nf_1976	-
22	Sc247Nf_1306	-
22	Sc247Nf_905	-
22	Sc247Nf_4517	-
22	Sc247Nf_2258	-
22	Sc247Nf_2336	-
22	Sc247Nf_2589	-
22	Sc247Nf_3913	+
22	Sc247Nf_4482	-
22	Sc247Nf_209	-
22	Sc247Nf_3140	-
22	Sc247Nf_3083	-
22	Sc247Nf_3923	-
22	Sc247Nf_2176	-
22	Sc247Nf_2798	+
22	Sc247Nf_1983	+
22	Sc247Nf_803	+
22	Sc247Nf_1763	-
22	Sc247Nf_2350	+
22	Sc247Nf_613	+
22	Sc247Nf_2631	+
22	Sc247Nf_2298	+
22	Sc247Nf_1688	+
22	Sc247Nf_2425	-
22	Sc247Nf_3000	+
22	Sc247Nf_218	-
22	Sc247Nf_679	+
22	Sc247Nf_3635	-
22	Sc247Nf_1490	-
22	Sc247Nf_4079	-
22	Sc247Nf_2751	+
22	Sc247Nf_1142	+
22	Sc247Nf_2814	+
22	Sc247Nf_1300	+
22	Sc247Nf_341	-
22	Sc247Nf_1655	-
22	Sc247Nf_2265	-
22	Sc247Nf_4437	+
22	Sc247Nf_2404	-
22	Sc247Nf_2471	-
22	Sc247Nf_760	-
22	Sc247Nf_3074	+
22	Sc247Nf_1967	+
22	Sc247Nf_2880	+
22	Sc247Nf_3905	+
22	Sc247Nf_1687	+
22	Sc247Nf_4059	+
22	Sc247Nf_3609	+
22	Sc247Nf_1248	+
22	Sc247Nf_3124	+
22	Sc247Nf_2635	+
22	Sc247Nf_574	+
22	Sc247Nf_4458	+
22	Sc247Nf_2099	+
22	Sc247Nf_3535	+
22	Sc247Nf_3418	-
22	Sc247Nf_826	+
22	Sc247Nf_2399	+
22	Sc247Nf_1272	+
22	Sc247Nf_1359	+
22	Sc247Nf_2467	+
22	Sc247Nf_2430	+
22	Sc247Nf_3328	+
22	Sc247Nf_4542	+
22	Sc247Nf_1889	-
22	Sc247Nf_3283	-
22	Sc247Nf_568	-
22	Sc247Nf_3896	-
22	Sc247Nf_943	-
22	Sc247Nf_1429	-
22	Sc247Nf_486	+
22	Sc247Nf_4690	+
22	Sc247Nf_3042	-
22	Sc247Nf_3909	+
22	Sc247Nf_2072	+
22	Sc247Nf_3225	+
22	Sc247Nf_1367	+
22	Sc247Nf_4645	+
22	Sc247Nf_1927	+
22	Sc247Nf_3757	-
22	Sc247Nf_3661	+
22	Sc247Nf_1145	+
22	Sc247Nf_622	-
22	Sc247Nf_3228	+
22	Sc247Nf_2460	-
22	Sc247Nf_1863	+
22	Sc247Nf_2010	-
22	Sc247Nf_1873	-
22	Sc247Nf_3989	-
22	Sc247Nf_1844	-
22	Sc247Nf_3233	+
22	Sc247Nf_319	-
21	Sc247Nf_3437	-
21	Sc247Nf_2325	-
21	Sc247Nf_2159	-
21	Sc247Nf_2805	+
21	Sc247Nf_493	+
21	Sc247Nf_3205	+
21	Sc247Nf_3851	+
21	Sc247Nf_227	+
21	Sc247Nf_322	+
21	Sc247Nf_4364	+
21	Sc247Nf_4376	+
21	Sc247Nf_3712	-
21	Sc247Nf_167	-
21	Sc247Nf_4568	-
21	Sc247Nf_544	+
21	Sc247Nf_2527	-
21	Sc247Nf_2534	+
21	Sc247Nf_3393	+
21	Sc247Nf_3276	-
21	Sc247Nf_2306	+
21	Sc247Nf_4432	+
21	Sc247Nf_4290	-
21	Sc247Nf_2812	+
21	Sc247Nf_782	+
21	Sc247Nf_46	+
21	Sc247Nf_1775	+
21	Sc247Nf_693	+
21	Sc247Nf_2519	-
21	Sc247Nf_4040	+
21	Sc247Nf_1562	-
21	Sc247Nf_2710	-
21	Sc247Nf_2963	-
21	Sc247Nf_29	-
21	Sc247Nf_4585	-
21	Sc247Nf_576	-
21	Sc247Nf_2560	-
21	Sc247Nf_3152	-
21	Sc247Nf_2653	-
21	Sc247Nf_2938	-
21	Sc247Nf_3323	+
21	Sc247Nf_65	-
21	Sc247Nf_1877	-
21	Sc247Nf_1241	-
21	Sc247Nf_1829	+
21	Sc247Nf_3285	+
21	Sc247Nf_4028	+
21	Sc247Nf_2117	+
21	Sc247Nf_2112	+
21	Sc247Nf_532	-
21	Sc247Nf_1143	-
21	Sc247Nf_3408	-
21	Sc247Nf_804	+
21	Sc247Nf_3599	-
21	Sc247Nf_4216	-
21	Sc247Nf_2416	-
21	Sc247Nf_2904	+
21	Sc247Nf_2747	-
21	Sc247Nf_78	+
21	Sc247Nf_2142	-
21	Sc247Nf_4096	-
21	Sc247Nf_1112	+
21	Sc247Nf_875	-
21	Sc247Nf_727	-
21	Sc247Nf_2808	-
21	Sc247Nf_657	+
21	Sc247Nf_449	+
21	Sc247Nf_2757	+
21	Sc247Nf_759	+
21	Sc247Nf_2073	+
21	Sc247Nf_4650	-
21	Sc247Nf_2279	-
21	Sc247Nf_4476	-
21	Sc247Nf_4498	-
21	Sc247Nf_142	-
21	Sc247Nf_3627	+
21	Sc247Nf_1623	+
21	Sc247Nf_4423	+
21	Sc247Nf_2111	-
21	Sc247Nf_2301	-
21	Sc247Nf_1791	-
21	Sc247Nf_3582	-
21	Sc247Nf_3221	-
21	Sc247Nf_2507	-
21	Sc247Nf_3123	-
21	Sc247Nf_2897	+
21	Sc247Nf_798	-
21	Sc247Nf_3675	-
21	Sc247Nf_545	-
21	Sc247Nf_859	-
21	Sc247Nf_1649	-
21	Sc247Nf_1455	+
21	Sc247Nf_2540	+
21	Sc247Nf_2834	+
21	Sc247Nf_1665	+
21	Sc247Nf_3338	-
21	Sc247Nf_3560	+
21	Sc247Nf_4566	-
21	Sc247Nf_864	+
21	Sc247Nf_3310	-
21	Sc247Nf_786	-
21	Sc247Nf_2114	+
21	Sc247Nf_2196	-
21	Sc247Nf_4388	+
21	Sc247Nf_1818	-
21	Sc247Nf_2849	+
21	Sc247Nf_3943	-
21	Sc247Nf_2082	+
21	Sc247Nf_2930	+
21	Sc247Nf_3868	+
21	Sc247Nf_3620	+
20	Sc247Nf_3931	-
20	Sc247Nf_2571	+
20	Sc247Nf_704	+
20	Sc247Nf_1218	+
20	Sc247Nf_2846	-
20	Sc247Nf_3466	+
20	Sc247Nf_2294	+
20	Sc247Nf_1062	-
20	Sc247Nf_1330	+
20	Sc247Nf_1318	+
20	Sc247Nf_590	+
20	Sc247Nf_3354	+
20	Sc247Nf_3900	-
20	Sc247Nf_836	+
20	Sc247Nf_2068	+
20	Sc247Nf_4387	+
20	Sc247Nf_1808	-
20	Sc247Nf_690	-
20	Sc247Nf_2409	+
20	Sc247Nf_3316	+
20	Sc247Nf_2779	-
20	Sc247Nf_1103	-
20	Sc247Nf_2686	+
20	Sc247Nf_423	+
20	Sc247Nf_4370	+
20	Sc247Nf_752	+
20	Sc247Nf_742	-
20	Sc247Nf_476	+
20	Sc247Nf_123	+
20	Sc247Nf_587	+
20	Sc247Nf_2649	+
20	Sc247Nf_673	+
20	Sc247Nf_1407	+
20	Sc247Nf_500	+
20	Sc247Nf_594	-
20	Sc247Nf_4102	+
20	Sc247Nf_1053	-
20	Sc247Nf_121	+
20	Sc247Nf_3160	+
20	Sc247Nf_3903	-
20	Sc247Nf_2126	+
20	Sc247Nf_2377	-
20	Sc247Nf_4545	-
20	Sc247Nf_4587	-
20	Sc247Nf_3109	-
20	Sc247Nf_528	-
20	Sc247Nf_245	-
20	Sc247Nf_4497	+
20	Sc247Nf_2313	-
20	Sc247Nf_1456	+
20	Sc247Nf_957	+
20	Sc247Nf_1940	-
20	Sc247Nf_4263	-
20	Sc247Nf_728	+
20	Sc247Nf_2468	+
20	Sc247Nf_1670	-
20	Sc247Nf_1325	-
20	Sc247Nf_3556	-
20	Sc247Nf_3246	+
20	Sc247Nf_4350	-
20	Sc247Nf_4188	-
20	Sc247Nf_3337	-
20	Sc247Nf_1816	+
20	Sc247Nf_1591	+
19	Sc247Nf_2826	+
19	Sc247Nf_2270	+
19	Sc247Nf_4299	-
19	Sc247Nf_871	+
19	Sc247Nf_515	-
19	Sc247Nf_995	-
19	Sc247Nf_2889	-
19	Sc247Nf_1859	-
19	Sc247Nf_2291	-
19	Sc247Nf_3468	-
19	Sc247Nf_3866	-
19	Sc247Nf_830	-
19	Sc247Nf_3053	-
19	Sc247Nf_3671	-
19	Sc247Nf_2197	-
19	Sc247Nf_3272	+
19	Sc247Nf_1569	+
19	Sc247Nf_301	+
19	Sc247Nf_4520	+
19	Sc247Nf_3373	+
19	Sc247Nf_19	+
19	Sc247Nf_3465	+
19	Sc247Nf_2713	+
19	Sc247Nf_2042	+
19	Sc247Nf_378	+
19	Sc247Nf_386	-
19	Sc247Nf_254	+
19	Sc247Nf_703	+
19	Sc247Nf_3156	+
19	Sc247Nf_4262	+
19	Sc247Nf_3245	+
19	Sc247Nf_1915	+
19	Sc247Nf_40	-
19	Sc247Nf_4602	+
19	Sc247Nf_4319	+
19	Sc247Nf_838	-
19	Sc247Nf_595	-
19	Sc247Nf_265	-
19	Sc247Nf_66	-
19	Sc247Nf_841	+
19	Sc247Nf_2001	+
19	Sc247Nf_4119	+
19	Sc247Nf_1288	-
19	Sc247Nf_837	-
19	Sc247Nf_275	-
19	Sc247Nf_126	+
19	Sc247Nf_1383	-
19	Sc247Nf_2714	-
19	Sc247Nf_2755	-
19	Sc247Nf_2299	+
19	Sc247Nf_3425	+
19	Sc247Nf_747	-
19	Sc247Nf_2847	-
19	Sc247Nf_3488	+
19	Sc247Nf_2624	+
19	Sc247Nf_3224	+
19	Sc247Nf_4451	+
19	Sc247Nf_809	+
19	Sc247Nf_3019	+
19	Sc247Nf_4285	+
19	Sc247Nf_34	-
19	Sc247Nf_694	-
19	Sc247Nf_4625	-
19	Sc247Nf_3546	+
19	Sc247Nf_2388	+
19	Sc247Nf_2152	+
19	Sc247Nf_4186	+
19	Sc247Nf_4148	-
19	Sc247Nf_1802	+
19	Sc247Nf_1261	+
19	Sc247Nf_1963	-
19	Sc247Nf_2972	-
19	Sc247Nf_1027	-
19	Sc247Nf_2304	+
19	Sc247Nf_369	+
19	Sc247Nf_3709	+
19	Sc247Nf_149	+
19	Sc247Nf_93	+
19	Sc247Nf_488	+
19	Sc247Nf_1840	+
19	Sc247Nf_662	-
19	Sc247Nf_2009	-
19	Sc247Nf_2034	-
19	Sc247Nf_3954	+
19	Sc247Nf_1201	-
19	Sc247Nf_3378	+
19	Sc247Nf_512	+
19	Sc247Nf_377	+
19	Sc247Nf_1321	+
19	Sc247Nf_755	+
19	Sc247Nf_4225	+
19	Sc247Nf_1994	+
19	Sc247Nf_1769	-
19	Sc247Nf_3435	+
19	Sc247Nf_3058	+
19	Sc247Nf_3744	+
19	Sc247Nf_90	+
19	Sc247Nf_4300	+
19	Sc247Nf_3161	+
19	Sc247Nf_4448	-
19	Sc247Nf_2133	-
19	Sc247Nf_3760	-
19	Sc247Nf_4268	-
19	Sc247Nf_2869	-
19	Sc247Nf_4335	-
19	Sc247Nf_4618	-
19	Sc247Nf_600	+
19	Sc247Nf_3349	-
19	Sc247Nf_654	+
19	Sc247Nf_3884	+
19	Sc247Nf_477	-
19	Sc247Nf_1697	+
19	Sc247Nf_3832	+
19	Sc247Nf_157	+
19	Sc247Nf_1246	+
19	Sc247Nf_2654	+
19	Sc247Nf_4402	+
19	Sc247Nf_3265	+
19	Sc247Nf_2643	-
19	Sc247Nf_2716	-
19	Sc247Nf_2177	-
19	Sc247Nf_2888	-
19	Sc247Nf_1898	-
19	Sc247Nf_3531	+
19	Sc247Nf_3523	-
19	Sc247Nf_4245	-
19	Sc247Nf_2640	-
19	Sc247Nf_3458	-
19	Sc247Nf_185	-
19	Sc247Nf_4174	-
19	Sc247Nf_3777	-
19	Sc247Nf_2012	+
19	Sc247Nf_2536	+
19	Sc247Nf_4575	-
19	Sc247Nf_3501	-
19	Sc247Nf_23	+
19	Sc247Nf_2604	+
19	Sc247Nf_4698	+
19	Sc247Nf_3848	+
19	Sc247Nf_592	-
19	Sc247Nf_1572	-
19	Sc247Nf_2996	-
19	Sc247Nf_1042	+
19	Sc247Nf_941	+
19	Sc247Nf_1096	+
18	Sc247Nf_689	-
18	Sc247Nf_4082	-
18	Sc247Nf_2037	-
18	Sc247Nf_4196	-
18	Sc247Nf_1803	-
18	Sc247Nf_2259	+
18	Sc247Nf_1950	+
18	Sc247Nf_2964	+
18	Sc247Nf_3809	+
18	Sc247Nf_2094	+
18	Sc247Nf_3396	+
18	Sc247Nf_4286	-
18	Sc247Nf_3665	+
18	Sc247Nf_3336	-
18	Sc247Nf_2801	+
18	Sc247Nf_4131	+
18	Sc247Nf_1686	-
18	Sc247Nf_4589	+
18	Sc247Nf_1586	+
18	Sc247Nf_1071	+
18	Sc247Nf_247	-
18	Sc247Nf_3879	-
18	Sc247Nf_1886	+
18	Sc247Nf_3112	+
18	Sc247Nf_3917	-
18	Sc247Nf_504	-
18	Sc247Nf_2637	+
18	Sc247Nf_916	+
18	Sc247Nf_751	+
18	Sc247Nf_1828	-
18	Sc247Nf_4037	-
18	Sc247Nf_570	+
18	Sc247Nf_4639	-
18	Sc247Nf_3629	-
18	Sc247Nf_3920	+
18	Sc247Nf_649	-
18	Sc247Nf_2819	+
18	Sc247Nf_1286	-
18	Sc247Nf_3794	-
18	Sc247Nf_4417	+
18	Sc247Nf_379	-
18	Sc247Nf_114	-
18	Sc247Nf_879	+
18	Sc247Nf_3911	+
18	Sc247Nf_635	-
18	Sc247Nf_2680	-
18	Sc247Nf_1282	-
18	Sc247Nf_2794	-
18	Sc247Nf_2046	-
18	Sc247Nf_636	+
18	Sc247Nf_1259	-
18	Sc247Nf_465	+
18	Sc247Nf_4322	+
18	Sc247Nf_3977	-
18	Sc247Nf_2572	+
18	Sc247Nf_639	+
18	Sc247Nf_82	-
18	Sc247Nf_4411	+
18	Sc247Nf_3505	-
18	Sc247Nf_3052	+
18	Sc247Nf_3872	+
18	Sc247Nf_3041	-
18	Sc247Nf_1453	-
18	Sc247Nf_3589	+
18	Sc247Nf_687	+
18	Sc247Nf_4305	+
18	Sc247Nf_849	+
18	Sc247Nf_3101	+
18	Sc247Nf_2374	-
18	Sc247Nf_3544	+
18	Sc247Nf_2982	+
18	Sc247Nf_2952	-
18	Sc247Nf_1228	-
18	Sc247Nf_4130	+
18	Sc247Nf_604	-
18	Sc247Nf_4326	-
18	Sc247Nf_1412	-
18	Sc247Nf_3346	+
18	Sc247Nf_3740	+
18	Sc247Nf_3474	+
18	Sc247Nf_2609	-
18	Sc247Nf_4238	+
18	Sc247Nf_3548	+
18	Sc247Nf_2520	+
18	Sc247Nf_1565	+
18	Sc247Nf_2997	+
18	Sc247Nf_895	+
18	Sc247Nf_3270	+
18	Sc247Nf_3210	+
18	Sc247Nf_3638	-
18	Sc247Nf_4541	+
18	Sc247Nf_124	+
18	Sc247Nf_4619	+
18	Sc247Nf_2183	+
18	Sc247Nf_1011	-
18	Sc247Nf_4401	-
18	Sc247Nf_1711	-
18	Sc247Nf_2891	+
18	Sc247Nf_3852	-
18	Sc247Nf_4515	-
18	Sc247Nf_381	-
18	Sc247Nf_3804	-
18	Sc247Nf_573	-
18	Sc247Nf_1722	+
18	Sc247Nf_153	-
18	Sc247Nf_1988	-
18	Sc247Nf_2607	-
18	Sc247Nf_1814	-
18	Sc247Nf_390	-
18	Sc247Nf_1120	+
18	Sc247Nf_770	+
18	Sc247Nf_1652	+
18	Sc247Nf_3342	-
18	Sc247Nf_1935	-
18	Sc247Nf_187	-
18	Sc247Nf_3436	-
18	Sc247Nf_1589	+
18	Sc247Nf_1229	-
18	Sc247Nf_3588	+
18	Sc247Nf_1732	+
18	Sc247Nf_2660	+
18	Sc247Nf_3180	+
18	Sc247Nf_3500	-
18	Sc247Nf_1750	+
18	Sc247Nf_1068	+
18	Sc247Nf_1475	+
18	Sc247Nf_2524	+
18	Sc247Nf_3273	-
18	Sc247Nf_1484	+
18	Sc247Nf_2504	+
18	Sc247Nf_582	+
18	Sc247Nf_3521	+
18	Sc247Nf_4352	-
18	Sc247Nf_3831	+
18	Sc247Nf_1080	+
18	Sc247Nf_3726	+
18	Sc247Nf_3702	-
18	Sc247Nf_2314	+
18	Sc247Nf_2049	+
18	Sc247Nf_3850	+
18	Sc247Nf_1993	+
18	Sc247Nf_1894	-
18	Sc247Nf_2832	+
18	Sc247Nf_1180	+
18	Sc247Nf_3355	+
18	Sc247Nf_1005	+
18	Sc247Nf_3902	+
18	Sc247Nf_1442	+
18	Sc247Nf_2427	+
18	Sc247Nf_1100	-
18	Sc247Nf_3489	+
18	Sc247Nf_1949	+
18	Sc247Nf_3003	+
18	Sc247Nf_3624	-
18	Sc247Nf_1203	+
18	Sc247Nf_444	-
18	Sc247Nf_2695	+
18	Sc247Nf_1616	+
18	Sc247Nf_4164	-
18	Sc247Nf_129	+
18	Sc247Nf_948	-
18	Sc247Nf_4398	+
18	Sc247Nf_1132	-
18	Sc247Nf_3211	-
18	Sc247Nf_4477	-
18	Sc247Nf_3487	+
18	Sc247Nf_306	+
18	Sc247Nf_1144	+
18	Sc247Nf_3235	-
18	Sc247Nf_4394	-
18	Sc247Nf_311	+
18	Sc247Nf_558	+
18	Sc247Nf_3766	+
18	Sc247Nf_3450	+
18	Sc247Nf_1148	+
18	Sc247Nf_2618	+
18	Sc247Nf_3843	-
18	Sc247Nf_420	-
18	Sc247Nf_56	-
18	Sc247Nf_520	-
18	Sc247Nf_61	-
18	Sc247Nf_1299	+
18	Sc247Nf_3395	+
18	Sc247Nf_547	+
18	Sc247Nf_1780	+
18	Sc247Nf_1751	-
18	Sc247Nf_1694	-
18	Sc247Nf_2584	-
18	Sc247Nf_3503	+
18	Sc247Nf_2567	+
18	Sc247Nf_2845	-
18	Sc247Nf_4384	-
18	Sc247Nf_4060	-
18	Sc247Nf_892	-
18	Sc247Nf_1160	-
18	Sc247Nf_3370	-
18	Sc247Nf_2017	-
18	Sc247Nf_3485	-
18	Sc247Nf_4438	-
18	Sc247Nf_4414	+
18	Sc247Nf_1128	+
18	Sc247Nf_2677	+
18	Sc247Nf_4576	-
18	Sc247Nf_2398	+
18	Sc247Nf_1341	-
18	Sc247Nf_4550	-
18	Sc247Nf_559	-
18	Sc247Nf_2937	-
18	Sc247Nf_4449	-
18	Sc247Nf_664	-
18	Sc247Nf_2216	-
18	Sc247Nf_2463	-
18	Sc247Nf_2005	-
18	Sc247Nf_1420	+
18	Sc247Nf_2872	-
18	Sc247Nf_1413	+
18	Sc247Nf_2503	+
18	Sc247Nf_1164	+
18	Sc247Nf_4183	-
18	Sc247Nf_1185	+
18	Sc247Nf_3223	-
17	Sc247Nf_1605	+
17	Sc247Nf_843	+
17	Sc247Nf_598	-
17	Sc247Nf_3108	-
17	Sc247Nf_4052	+
17	Sc247Nf_1172	+
17	Sc247Nf_9	+
17	Sc247Nf_154	-
17	Sc247Nf_441	+
17	Sc247Nf_1349	+
17	Sc247Nf_1690	+
17	Sc247Nf_1497	+
17	Sc247Nf_3005	+
17	Sc247Nf_4282	-
17	Sc247Nf_1493	-
17	Sc247Nf_2733	-
17	Sc247Nf_3313	+
17	Sc247Nf_3449	-
17	Sc247Nf_1048	-
17	Sc247Nf_1137	+
17	Sc247Nf_541	-
17	Sc247Nf_1679	-
17	Sc247Nf_1233	+
17	Sc247Nf_753	+
17	Sc247Nf_68	+
17	Sc247Nf_1157	-
17	Sc247Nf_1358	+
17	Sc247Nf_4357	+
17	Sc247Nf_3623	-
17	Sc247Nf_1986	+
17	Sc247Nf_4298	+
17	Sc247Nf_2590	+
17	Sc247Nf_2639	-
17	Sc247Nf_84	-
17	Sc247Nf_2458	-
17	Sc247Nf_2489	-
17	Sc247Nf_415	-
17	Sc247Nf_3332	-
17	Sc247Nf_1527	+
17	Sc247Nf_4486	+
17	Sc247Nf_4530	-
17	Sc247Nf_1959	+
17	Sc247Nf_3603	+
17	Sc247Nf_1168	-
17	Sc247Nf_1985	+
17	Sc247Nf_3305	+
17	Sc247Nf_853	+
17	Sc247Nf_3912	+
17	Sc247Nf_1922	-
17	Sc247Nf_933	-
17	Sc247Nf_255	-
17	Sc247Nf_985	+
17	Sc247Nf_774	-
17	Sc247Nf_195	-
17	Sc247Nf_2486	+
17	Sc247Nf_3636	+
17	Sc247Nf_3132	+
17	Sc247Nf_3649	+
17	Sc247Nf_2305	-
17	Sc247Nf_4441	-
17	Sc247Nf_3814	-
17	Sc247Nf_3716	+
17	Sc247Nf_3434	+
17	Sc247Nf_2740	+
17	Sc247Nf_3865	+
17	Sc247Nf_1026	+
17	Sc247Nf_2050	+
17	Sc247Nf_193	-
17	Sc247Nf_3227	-
17	Sc247Nf_4049	-
17	Sc247Nf_2339	-
17	Sc247Nf_2282	-
17	Sc247Nf_3781	-
17	Sc247Nf_4574	-
17	Sc247Nf_4346	+
17	Sc247Nf_1056	+
17	Sc247Nf_3992	+
17	Sc247Nf_1786	+
17	Sc247Nf_4258	-
17	Sc247Nf_3201	+
17	Sc247Nf_2311	-
17	Sc247Nf_1334	-
17	Sc247Nf_1998	+
17	Sc247Nf_4220	+
17	Sc247Nf_4247	+
17	Sc247Nf_3191	+
17	Sc247Nf_4440	+
17	Sc247Nf_3470	-
17	Sc247Nf_1901	-
17	Sc247Nf_811	-
17	Sc247Nf_2365	-
17	Sc247Nf_3711	-
17	Sc247Nf_3816	-
17	Sc247Nf_688	-
17	Sc247Nf_3818	-
17	Sc247Nf_3218	-
17	Sc247Nf_1479	-
17	Sc247Nf_2712	-
17	Sc247Nf_1506	-
17	Sc247Nf_3231	-
17	Sc247Nf_1585	-
17	Sc247Nf_561	-
17	Sc247Nf_824	-
17	Sc247Nf_4293	+
17	Sc247Nf_3899	+
17	Sc247Nf_506	-
17	Sc247Nf_1091	-
16	Sc247Nf_1000	-
16	Sc247Nf_3022	+
16	Sc247Nf_1083	+
16	Sc247Nf_334	+
16	Sc247Nf_1194	+
16	Sc247Nf_4636	+
16	Sc247Nf_3025	-
16	Sc247Nf_2252	+
16	Sc247Nf_3322	+
16	Sc247Nf_1760	+
16	Sc247Nf_329	+
16	Sc247Nf_2837	-
16	Sc247Nf_1217	+
16	Sc247Nf_2867	+
16	Sc247Nf_2406	-
16	Sc247Nf_848	-
16	Sc247Nf_2636	-
16	Sc247Nf_3534	+
16	Sc247Nf_795	-
16	Sc247Nf_335	-
16	Sc247Nf_3061	+
16	Sc247Nf_839	-
16	Sc247Nf_2434	+
16	Sc247Nf_4198	-
16	Sc247Nf_1541	+
16	Sc247Nf_323	-
16	Sc247Nf_1126	-
16	Sc247Nf_2243	-
16	Sc247Nf_1328	-
16	Sc247Nf_2600	+
16	Sc247Nf_521	-
16	Sc247Nf_1807	-
16	Sc247Nf_2003	-
16	Sc247Nf_2366	-
16	Sc247Nf_1198	+
16	Sc247Nf_2192	-
16	Sc247Nf_3746	-
16	Sc247Nf_4106	-
16	Sc247Nf_2161	-
16	Sc247Nf_4252	-
16	Sc247Nf_746	-
16	Sc247Nf_3379	-
16	Sc247Nf_4484	-
16	Sc247Nf_2538	-
16	Sc247Nf_179	-
16	Sc247Nf_4151	-
16	Sc247Nf_4463	+
16	Sc247Nf_1470	-
16	Sc247Nf_1119	-
16	Sc247Nf_1952	-
16	Sc247Nf_2899	-
16	Sc247Nf_922	+
16	Sc247Nf_1521	+
16	Sc247Nf_4249	-
16	Sc247Nf_918	-
16	Sc247Nf_910	-
16	Sc247Nf_4418	+
16	Sc247Nf_1055	+
16	Sc247Nf_4434	+
16	Sc247Nf_242	+
16	Sc247Nf_3216	-
16	Sc247Nf_3803	+
16	Sc247Nf_3397	+
16	Sc247Nf_860	+
16	Sc247Nf_2829	+
16	Sc247Nf_4543	+
16	Sc247Nf_223	+
16	Sc247Nf_376	+
16	Sc247Nf_4584	-
16	Sc247Nf_256	+
16	Sc247Nf_2178	+
16	Sc247Nf_750	+
16	Sc247Nf_1615	+
16	Sc247Nf_4104	+
16	Sc247Nf_4308	-
16	Sc247Nf_3798	+
16	Sc247Nf_1504	-
16	Sc247Nf_2817	+
16	Sc247Nf_3421	+
16	Sc247Nf_3707	+
16	Sc247Nf_2246	+
16	Sc247Nf_3044	+
16	Sc247Nf_906	-
16	Sc247Nf_1613	-
16	Sc247Nf_3677	-
16	Sc247Nf_1956	-
16	Sc247Nf_4237	+
16	Sc247Nf_3529	-
16	Sc247Nf_1944	-
16	Sc247Nf_3362	-
16	Sc247Nf_3916	-
16	Sc247Nf_300	+
16	Sc247Nf_947	+
16	Sc247Nf_777	+
16	Sc247Nf_3679	+
16	Sc247Nf_1391	-
16	Sc247Nf_266	+
16	Sc247Nf_2266	-
16	Sc247Nf_2053	-
16	Sc247Nf_1583	+
16	Sc247Nf_4337	+
16	Sc247Nf_3651	+
16	Sc247Nf_2616	-
16	Sc247Nf_2272	+
16	Sc247Nf_3530	+
16	Sc247Nf_73	+
16	Sc247Nf_3082	-
16	Sc247Nf_4626	-
16	Sc247Nf_2210	+
16	Sc247Nf_1643	-
16	Sc247Nf_4029	+
16	Sc247Nf_3747	-
16	Sc247Nf_3965	-
16	Sc247Nf_2629	-
16	Sc247Nf_3301	-
16	Sc247Nf_2130	-
16	Sc247Nf_1086	-
16	Sc247Nf_567	-
16	Sc247Nf_64	-
16	Sc247Nf_510	-
16	Sc247Nf_470	+
16	Sc247Nf_3451	-
15	Sc247Nf_4429	-
15	Sc247Nf_2401	+
15	Sc247Nf_2548	+
15	Sc247Nf_2855	+
15	Sc247Nf_1025	+
15	Sc247Nf_2580	-
15	Sc247Nf_3463	-
15	Sc247Nf_4081	+
15	Sc247Nf_1070	-
15	Sc247Nf_4427	+
15	Sc247Nf_2173	-
15	Sc247Nf_3240	+
15	Sc247Nf_2960	-
15	Sc247Nf_4631	+
15	Sc247Nf_4596	-
15	Sc247Nf_597	-
15	Sc247Nf_1680	-
15	Sc247Nf_2579	-
15	Sc247Nf_4554	-
15	Sc247Nf_3942	+
15	Sc247Nf_2736	+
15	Sc247Nf_251	+
15	Sc247Nf_3821	+
15	Sc247Nf_1064	+
15	Sc247Nf_1805	+
15	Sc247Nf_169	-
15	Sc247Nf_489	-
15	Sc247Nf_1289	-
15	Sc247Nf_1689	-
15	Sc247Nf_4281	-
15	Sc247Nf_1287	+
15	Sc247Nf_4169	-
15	Sc247Nf_4090	-
15	Sc247Nf_1966	-
15	Sc247Nf_3394	+
15	Sc247Nf_2233	-
15	Sc247Nf_2622	+
15	Sc247Nf_2132	+
15	Sc247Nf_903	-
15	Sc247Nf_1365	+
15	Sc247Nf_2588	-
15	Sc247Nf_2991	+
15	Sc247Nf_4191	-
15	Sc247Nf_4461	+
15	Sc247Nf_4630	+
15	Sc247Nf_1510	+
15	Sc247Nf_1530	-
15	Sc247Nf_3403	-
15	Sc247Nf_2041	+
15	Sc247Nf_4315	+
15	Sc247Nf_130	-
15	Sc247Nf_1237	-
15	Sc247Nf_2322	-
15	Sc247Nf_3898	-
15	Sc247Nf_4343	+
15	Sc247Nf_1024	+
15	Sc247Nf_3039	+
15	Sc247Nf_4316	+
15	Sc247Nf_3405	-
15	Sc247Nf_2462	+
15	Sc247Nf_4187	+
15	Sc247Nf_360	+
15	Sc247Nf_3689	+
15	Sc247Nf_3239	+
15	Sc247Nf_4344	+
15	Sc247Nf_3721	+
15	Sc247Nf_1281	-
15	Sc247Nf_2260	+
15	Sc247Nf_3752	+
15	Sc247Nf_3296	+
15	Sc247Nf_2392	+
15	Sc247Nf_3386	+
15	Sc247Nf_2632	+
15	Sc247Nf_3553	+
15	Sc247Nf_2743	-
15	Sc247Nf_137	-
15	Sc247Nf_2647	+
15	Sc247Nf_556	-
15	Sc247Nf_1215	-
15	Sc247Nf_4146	+
15	Sc247Nf_3244	+
15	Sc247Nf_4570	-
15	Sc247Nf_345	-
15	Sc247Nf_4563	+
15	Sc247Nf_1654	-
15	Sc247Nf_3551	+
15	Sc247Nf_1443	-
15	Sc247Nf_807	+
15	Sc247Nf_1552	+
15	Sc247Nf_3095	-
15	Sc247Nf_4251	+
15	Sc247Nf_351	+
15	Sc247Nf_4153	+
15	Sc247Nf_1134	-
15	Sc247Nf_1568	+
15	Sc247Nf_2541	-
15	Sc247Nf_1046	+
15	Sc247Nf_530	-
15	Sc247Nf_2958	-
15	Sc247Nf_1105	+
15	Sc247Nf_1611	+
15	Sc247Nf_1535	+
15	Sc247Nf_2384	-
15	Sc247Nf_3297	-
15	Sc247Nf_2585	-
15	Sc247Nf_3117	-
15	Sc247Nf_874	-
15	Sc247Nf_4178	+
15	Sc247Nf_1296	+
15	Sc247Nf_428	+
15	Sc247Nf_2263	-
15	Sc247Nf_572	+
15	Sc247Nf_398	+
15	Sc247Nf_4583	-
15	Sc247Nf_2932	+
15	Sc247Nf_2008	+
15	Sc247Nf_618	+
15	Sc247Nf_3667	+
15	Sc247Nf_744	+
15	Sc247Nf_1418	-
15	Sc247Nf_4257	+
15	Sc247Nf_4067	+
15	Sc247Nf_4271	+
15	Sc247Nf_3282	+
15	Sc247Nf_709	+
15	Sc247Nf_1996	-
15	Sc247Nf_2225	-
14	Sc247Nf_1400	+
14	Sc247Nf_452	-
14	Sc247Nf_2415	-
14	Sc247Nf_3796	+
14	Sc247Nf_3563	+
14	Sc247Nf_2191	-
14	Sc247Nf_3444	-
14	Sc247Nf_4501	-
14	Sc247Nf_2772	-
14	Sc247Nf_1899	-
14	Sc247Nf_4424	+
14	Sc247Nf_4025	-
14	Sc247Nf_1401	-
14	Sc247Nf_188	+
14	Sc247Nf_946	+
14	Sc247Nf_2022	-
14	Sc247Nf_4464	-
14	Sc247Nf_2719	-
14	Sc247Nf_3951	-
14	Sc247Nf_2685	-
14	Sc247Nf_2750	-
14	Sc247Nf_609	-
14	Sc247Nf_1387	-
14	Sc247Nf_1073	+
14	Sc247Nf_290	-
14	Sc247Nf_239	-
14	Sc247Nf_1759	+
14	Sc247Nf_1861	+
14	Sc247Nf_85	+
14	Sc247Nf_2242	+
14	Sc247Nf_2535	+
14	Sc247Nf_2875	-
14	Sc247Nf_4413	+
14	Sc247Nf_3873	-
14	Sc247Nf_2836	-
14	Sc247Nf_2475	-
14	Sc247Nf_566	-
14	Sc247Nf_2803	-
14	Sc247Nf_424	-
14	Sc247Nf_2193	-
14	Sc247Nf_1971	-
14	Sc247Nf_421	+
14	Sc247Nf_2127	-
14	Sc247Nf_1975	+
14	Sc247Nf_608	+
14	Sc247Nf_1847	-
14	Sc247Nf_1657	+
14	Sc247Nf_1344	-
14	Sc247Nf_1917	-
14	Sc247Nf_514	-
14	Sc247Nf_1138	+
14	Sc247Nf_42	+
14	Sc247Nf_1346	-
14	Sc247Nf_3890	+
14	Sc247Nf_1594	+
14	Sc247Nf_2912	+
14	Sc247Nf_560	+
14	Sc247Nf_145	+
14	Sc247Nf_3103	-
14	Sc247Nf_320	+
14	Sc247Nf_660	-
14	Sc247Nf_3267	+
14	Sc247Nf_3919	+
14	Sc247Nf_2988	+
14	Sc247Nf_1937	-
14	Sc247Nf_2671	-
14	Sc247Nf_4261	-
14	Sc247Nf_3538	-
14	Sc247Nf_1117	+
14	Sc247Nf_3055	-
14	Sc247Nf_2697	+
14	Sc247Nf_3071	+
14	Sc247Nf_4582	-
14	Sc247Nf_132	-
14	Sc247Nf_2810	-
14	Sc247Nf_557	-
14	Sc247Nf_3260	-
14	Sc247Nf_4004	-
14	Sc247Nf_3684	-
14	Sc247Nf_553	-
14	Sc247Nf_1074	+
14	Sc247Nf_3854	+
14	Sc247Nf_3036	+
14	Sc247Nf_1709	+
[truncated: 1,674 more rows]
